# Supplementary material for: Comparative Assessment of the IR Biotyper and Pulsed-Field Gel Electrophoresis (PFGE) for Epidemiological Surveillance of Klebsiella pneumoniae in an Oncology Hospital
Source: J Clin Med. 2026 Mar 17;15(6):2301. doi: 10.3390/jcm15062301 (PMC13026370; doi:10.3390/jcm15062301)
Supplement: Supplementary file 1 [file jcm-15-02301-s001.zip]

Archive with 1 entries (1 files):
- jcm-4164467-supplementary.pdf
